# Supplementary material for: The rise to dominance of genetic model organisms and the decline of curiosity-driven organismal research
Source: PLoS One. 2020 Dec 1;15(12):e0243088. doi: 10.1371/journal.pone.0243088 (PMC7707607; doi:10.1371/journal.pone.0243088)
Supplement: S1 Dataset — (XLSX) [file pone.0243088.s001.xlsx]

## Sheet: Funding-NSF
Raw data obtained by fiscal year using NSF advanced award search
Award amounts by year	Inflation converted $ values					No meetings, travel or phd awards
	BIO	All IOS	PGP	IOS-PGP	All Neuro	Neuro research only	Meetings, phd etc	Neuro sole PI awards	Neuro collab awards
1987	5.09204e+08	1.13484e+08	0	1.13484e+08	5.25627e+07	5.17988e+07	763835	4.68681e+07	4.98247e+06
1989	5.62779e+08	1.29164e+08	0	1.29164e+08	6.13148e+07	5.94346e+07	1.88017e+06	4.71623e+07	1.22723e+07
1991	6.2156e+08	1.62691e+08	0	1.62691e+08	6.10871e+07	4.95718e+07	1.15154e+07	3.90465e+07	1.05252e+07
1993	4.87436e+08	1.15649e+08	0	1.15649e+08	5.62974e+07	5.54452e+07	852163	4.46497e+07	1.07955e+07
1995	5.32292e+08	1.35926e+08	0	1.35926e+08	5.74709e+07	5.64656e+07	1.00534e+06	4.47517e+07	1.17139e+07
1997	5.21894e+08	1.45678e+08	0	1.45678e+08	6.4724e+07	6.40992e+07	624786	4.8873e+07	1.52263e+07
1999	6.91253e+08	2.19028e+08	8.93745e+07	1.29653e+08	5.88857e+07	5.84375e+07	448237	4.45864e+07	1.38511e+07
2001	777932676	2.7844e+08	1.15933e+08	1.62507e+08	6.54107e+07	6.483e+07	580696	5.27504e+07	12079548
2003	9.60618e+08	3.02841e+08	1.24972e+08	1.77869e+08	6.34458e+07	6.25965e+07	849347	4.82495e+07	1.4347e+07
2005	8.2783e+08	2.07527e+08	7.65399e+07	1.30987e+08	4.45592e+07	4.35451e+07	1.01406e+06	3.32116e+07	1.03335e+07
2007	7.65158e+08	261422580	1.30834e+08	1.30589e+08	4.29283e+07	4.22891e+07	639266	3.03566e+07	11932435
2009	1.10975e+09	3.50113e+08	136029114	2.14084e+08	7.43875e+07	73131348	1.25619e+06	4.73136e+07	2.58178e+07
2011	1.18031e+09	2.1945e+08	8.39916e+07	1.35458e+08	5.0784e+07	4.81674e+07	2.61658e+06	3.36635e+07	1.45039e+07
Award amounts by PI			Award means	award mean
	Sole PI 2018$	Collab PI 2018$	sole PI 2018$	Collab PI 2018$	Each collab PI mean
1987	4.68681e+07	4.98247e+06	304338	259515	131118
1989	4.71623e+07	1.22723e+07	336873	350638	165842
1991	3.90465e+07	1.05252e+07	274976	389823	184653
1993	4.46497e+07	1.07955e+07	279061	291770	145885
1995	4.47517e+07	1.17139e+07	326655	244039	125956
1997	4.8873e+07	1.52263e+07	311293	354099	163723
1999	4.45864e+07	1.38511e+07	318474	271590	138511
2001	5.27504e+07	12079548	435954	402652	201326
2003	4.82495e+07	1.4347e+07	459519	358676	220724
2005	3.32116e+07	1.03335e+07	467769	449283	234853
2007	3.03566e+07	11932435	433666	372889	233969
2009	4.73136e+07	2.58178e+07	550158	430296	268935
2011	3.36635e+07	1.45039e+07	551861	517995	308593
Numbers of awards				Earch separate awrd
	BIO	All IOS	IOS-PGP	All Neuro awards	neuro research only	Total Sole PI awards	# collab projects
1987	1471	368	368	192	173	154	19
1989	1538	396	396	201	175	140	35
1991	1446	390	390	187	169	142	27
1993	1355	400	400	220	197	160	37
1995	1436	417	417	207	186	137	49
1997	1427	467	467	231	200	157	43
1999	1431	424	409	214	191	140	51
2001	1517	436	402	168	151	121	30
2003	1527	407	356	160	145	105	40
2005	1424	345	304	127	94	71	23
2007	1374	362	324	129	102	70	32
2009	1883	532	479	188	146	86	60
2011	1364	355	318	128	89	61	28
2013	1322	313	277	113	83	45	38
2015	1430	402	344	120	99	55	44
2017	1212	297	275	90	70	30	40
Individual PIs
	Total PIs	Sole PIs	Collab PIs
1987	192	154	38
1989	214	140	74
1991	199	142	57
1993	234	160	74
1995	230	137	93
1997	250	157	93
1999	240	140	100
2001	181	121	60
2003	170	105	65
2005	115	71	44
2007	121	70	51
2009	182	86	96
2011	108	61	47
2013	109	45	64
2015	128	55	73
2017	113	30	83
NBR Awards by model system
	GMOs	EOs
1997	33	165
1999	21	164
2001	31	118
2003	23	111
2005	16	76
2007	19	77
2009	31	99
2011	18	66
2013	20	56
2015	22	63
2017	17	44
Proposals submitted and preproposals
			proposals	awards	Preproposals submitted
	2001	IOS	1411	325
	2002	IOS	1373	320
	2003	IOS	1419	284
	2004	IOS	1574	289
	2005	IOS	1515	257
	2006	IOS	1775	239
	2007	IOS	1657	293
	2008	IOS	1698	281
	2009	IOS	1788	434
	2010	IOS	2052	313
	2011	IOS	1885	276
preproposal	2012	IOS	1179	244
	2013	IOS	1086	240	1934
	2014	IOS	798	290	1934
	2015	IOS	990	317	1934
	2016	IOS	850	222
	2017	IOS	1271	272
	2018	IOS	1246	323
	Sources	https://dellweb.bfa.nsf.gov/
		https://catalog.data.gov/dataset/nsf-research-grant-funding-rate-history
		https://www.nsf.gov/bio/pubs/reports/DEB_IOS_Review_Abt%20Final%20_report_Mar17.pdf				(Katz et al 2017)
	From
	https://www.nsf.gov/bio/pubs/reports/ABT_report.jsp
		Preproposal sub	Preproposal accepted	preproposal not accepted	preproposal success rate	Grants submitted	Grants awarded	grants rejected	Grant success rate	Overall success rate
	2013-15	5802	1344	4458	0.231644	1702	576	1126	0.338425	0.0992761
	2009-2011					4612	788	3824	0.170859
	Each yr 13-15	1934

## Sheet: Publications
Web of Science search
TITLE search	Subject = neurosciences		NIH-designated metazoan model systems
1987	Rat US	Rat other countries	Mouse US	Mouse other countries	Chicken US	Chicken other countries	Xenopus US	Xenopus other countries	Zebrafish US	Zebrafish other countries	Drosophila US	Drosophila other countries	C elegans US	C elegans other countries
1989	1082	1581	233	275	57	87	16	23	1	0	18	10	1	2
1991	1311	1815	224	263	63	72	31	24	2	0	37	15	2	0
1993	1455	2167	222	301	73	107	36	24	4	1	27	12	3	3
1995	1631	2388	250	339	79	92	32	21	2	1	38	25	3	5
1997	1684	2873	309	415	91	114	36	33	8	5	54	29	10	1
1999	1694	2934	417	511	51	123	28	35	13	9	43	30	11	6
2001	1640	2936	580	657	66	102	31	23	18	16	58	34	21	7
2003	1446	2816	615	740	36	73	29	24	21	21	59	26	22	4
2005	1480	2766	798	874	40	71	15	29	23	21	60	35	17	7
2007	1351	2475	844	994	31	78	13	26	32	20	63	42	25	11
2009	1258	2418	901	1000	16	55	6	14	30	31	86	47	28	11
2011	1103	2354	951	1097	31	52	10	12	41	41	77	55	26	12
2013	1103	2314	1052	1245	23	43	6	7	58	65	80	57	36	19
2015	907	2262	989	1379	16	32	3	5	46	77	78	45	34	21
2017	895	2266	1029	1570	17	23	8	8	38	81	59	61	23	11
	736	2134	952	1581	12	31	6	11	42	81	65	61	17	21
TS=(Drosophila) AND SU=(neurosciences)			CURATED				TS=(insect) AND SU=(neurosciences)			CURATED
TOPIC SEARCH							TOPIC SEARCH
	Dros total	Dros curated	US	Other countries			Insect total	Insect curated	Insect US	Other countries
1987	28	28	18	10			20	20	6	14
1989	52	42	29	13			21	20	6	14
1991	98	44	31	13			96	79	32	47
1993	131	69	42	27			88	64	25	39
1995	178	94	62	32			109	75	23	52
1997	180	86	53	33			112	75	28	47
1999	249	113	74	39			131	98	37	61
2001	244	110	79	31			100	67	29	38
2003	252	122	80	42			126	80	25	55
2005	270	127	80	47			125	83	27	56
2007	284	175	113	62			119	89	28	61
2009	321	186	116	70			125	75	26	49
2011	332	209	123	86			117	60	15	45
2013	317	209	131	78			112	64	17	47
2015	307	198	102	96			108	62	12	50
2017	313	199	106	93			129	71	16	55
TS=(zebrafish) AND SU=(neurosciences)			CURATED				TS=(fish) AND SU=(neurosciences)			CURATED
TOPIC SEARCH							TOPIC SEARCH
	Zebrafish total	Zebrafish curated	Zebrafish US	Other countries			Fish total	Fish curated	Fish US	Total-US
1987	1	1	1	0			36	36	15	21
1989	2	2	2	0			35	33	20	13
1991	13	5	4	1			143	115	56	59
1993	15	4	3	1			152	120	54	66
1995	25	13	8	5			178	132	55	77
1997	30	24	13	11			158	117	53	64
1999	58	38	20	18			173	108	47	61
2001	61	50	24	26			147	100	32	68
2003	65	58	32	26			153	81	38	43
2005	97	68	38	30			212	120	43	77
2007	107	80	44	36			234	114	49	65
2009	147	113	60	53			207	93	35	58
2011	209	179	91	88			260	94	28	66
2013	207	175	68	107			209	67	29	38
2015	228	185	74	111			203	69	20	49
2017	215	171	69	102			212	73	24	49
																																1995
																																1997
																																1999
																																2001
																																2003
																																2005
																																2007
																																2009
																																2011
																																2013
																																2015
																																2017

## Sheet: Funding-NIH
NIH Reporter search	rat	mouse	Drosophila melanogaster "fruit fly" fruitfly"	zebrafish or Danio or rerio	C. elegans	chick or chicken or Gallus	(frog or xenopus or laevis or tropicalis) not oocyte not egg
								non-genetic	genetic
1995	1780	1328	318	12	75	185	195	2160	1733
1997	2435	1958	401	34	115	250	255	2940	2508
1999	2460	2336	424	58	162	257	283	3000	2980
2001	2587	2964	496	88	202	214	273	3074	3750
2003	2729	3646	590	127	241	207	281	3217	4604
2005	2563	3841	561	154	241	172	243	2978	4797
2007	2029	3270	873	172	298	158	210	2397	4613
2009	2059	3681	909	218	370	147	195	2401	5178
2011	1692	3463	849	229	356	102	161	1955	4897
2013	1488	3449	809	252	353	86	146	1720	4863
2015	1385	3697	782	268	365	60	127	1572	5112
2017	1390	4140	895	284	417	67	115	1572	5736
